# Supplementary material for: Introducing Explorer of Taxon Concepts with a case study on spider measurement matrix building
Source: BMC Bioinformatics. 2016 Nov 17;17:471. doi: 10.1186/s12859-016-1352-7 (PMC5114841; doi:10.1186/s12859-016-1352-7)
Supplement: Additional file 3: — Gold standard matrix. The expert hand-curated matrix used as the ground truth to evaluate the ETC generated matrices. (XLSX 31 kb) [file 12859_2016_1352_MOESM3_ESM.xlsx]

## Sheet: human result v6
name	Total length	Carapace length	Carapace width	Length of tibia I	Length of metatarsus: I	Length of tibia II	Length of metatarsus: II	Length of tibia III	Length of metatarsus: III	Length of tibia IV	metatarsus: IV	Palpal tarsus length	Sternum length	Sternum width	Abdomen length	Abdomen width	spiracle-epigastrium	dis. Spiracle-spinnerets
SUBFAMILY=Amaurobioidinae;TRIBE=Amaurobioidini;GENUS=Amaurobioides;SPECIES=Maritima_female:author=unspecified,date=unspecified	15.45 mm	5.45 mm	4.26 mm					2.50 mm	2.67 mm	3.23 mm			3.50 mm	2.07 mm	10.00 mm	6.25 mm	4.40 mm	1.10 mm
SUBFAMILY=Amaurobioidinae;TRIBE=Amaurobioidini;GENUS=Amaurobioides;SPECIES=Maritima_male:author=unspecified,date=unspecified
SUBFAMILY=Amaurobioidinae;TRIBE=Amaurobioidini;GENUS=Amaurobioides;SPECIES=Africana_female:author=unspecified,date=unspecified	14.00 mm	4.92 mm	3.60 mm	2.83 mm	2.50 mm	2.67 mm	2.10 mm	2.37 mm	2.10 mm	2.60 mm	2.33 mm	1.50 mm	2.83 mm	1.77 mm	9.44 mm	5.32 mm	5.19 mm	1.07 mm
SUBFAMILY=Amaurobioidinae;TRIBE=Amaurobioidini;GENUS=Amaurobioides;SPECIES=Africana_male:author=unspecified,date=unspecified	8.25 mm	3.60 mm	2.67 mm	2.97 mm	2.83 mm	2.93 mm	2.73 mm	2.47 mm	2.23 mm	2.50 mm	2.30 mm
SUBFAMILY=Amaurobioidinae;TRIBE=Amaurobioidini;GENUS=Axyracrus;SPECIES=Elegans_female:author=unspecified,date=unspecified	6.25 mm	2.93 mm	1.77 mm	1.43 mm	1.27 mm	1.33 mm	1.23 mm	0.99 mm	1.02 mm	1.60 mm	1.40 mm	0.69 mm	1.40 mm	0.90 mm	3.60 mm	1.90 mm	1.87 mm	0.18 mm
SUBFAMILY=Amaurobioidinae;TRIBE=Amaurobioidini;GENUS=Axyracrus;SPECIES=Elegans_male:author=unspecified,date=unspecified	5.45 mm	2.67 mm	1.70 mm	2.20 mm	1.93 mm	2.03 mm	1.83 mm	1.47 mm	1.50 mm	1.97 mm	1.83 mm		1.37 mm	0.80 mm	2.67 mm	1.50 mm	1.50 mm	0.15 mm
SUBFAMILY=Amaurobioidinae;TRIBE=Amaurobioidini;GENUS=Aysenia;SPECIES=elongatag_female:author=unspecified,date=unspecified		0.88 mm	0.48 mm	0.40 mm	0.30 mm	0.34 mm	0.34 mm	0.22 mm	0.20 mm	0.32 mm	0.20 mm	0.28 mm	0.54 mm	0.34 mm	1.94 mm		1.18 mm
SUBFAMILY=Amaurobioidinae;TRIBE=Amaurobioidini;GENUS=Aysenia;SPECIES=elongata_male:author=unspecified,date=unspecified		0.94 mm	0.56 mm	0.74 mm	0.50 mm	0.52 mm	0.38 mm	0.28 mm	0.24 mm	0.40 mm	0.36 mm	0.32 mm	0.52 mm	0.36 mm	1.76 mm		1.04 mm
SUBFAMILY=Amaurobioidinae;TRIBE=Amaurobioidini;GENUS=Aysenia;SPECIES=elongatar_female:author=unspecified,date=unspecified	2.67 mm	1.00 mm	0.50 mm	0.42 mm	0.32 mm	0.35 mm	0.28 mm	0.23 mm	0.18 mm	0.37 mm	0.25 mm	0.20 mm	0.57 mm	0.33 mm	1.61 mm	0.55 mm
SUBFAMILY=Amaurobioidinae;TRIBE=Amaurobioidini;GENUS=Aysenia;SPECIES=Segestrioides_female:author=unspecified,date=unspecified	8.10 mm	2.93 mm	1.57 mm	0.90 mm	0.79 mm	0.67 mm	0.77 mm	0.62 mm	0.66 mm	1.02 mm	0.99 mm	0.69 mm	1.27 mm	0.73 mm	5.30 mm	2.33 mm	3.13 mm	0.30 mm
SUBFAMILY=Amaurobioidinae;TRIBE=Amaurobioidini;GENUS=Aysenia;SPECIES=Segestrioides_male:author=unspecified,date=unspecified	5.00 mm	2.40 mm	1.37 mm	1.05 mm	1.00 mm	1.05 mm	0.97 mm	0.73 mm	0.82 mm	1.05 mm	1.00 mm		1.08 mm	0.68 mm	2.60 mm	1.30 mm	1.20 mm	0.23 mm
SUBFAMILY=Amaurobioidinae;TRIBE=Amaurobioidini;GENUS=Aysenia;SPECIES=Cylindrica_female:author=unspecified,date=unspecified	4.75 mm	1.43 mm	0.75 mm	0.63 mm	0.52 mm	0.59 mm	0.51 mm	0.33 mm	0.38 mm	0.66 mm	0.47 mm	0.28 mm	0.73 mm	0.47 mm	2.80 mm	0.47 mm	2.00 mm	0.24 mm
SUBFAMILY=Amaurobioidinae;TRIBE=Amaurobioidini;GENUS=Aysenia;SPECIES=Cylindrica_male:author=unspecified,date=unspecified	4.00 mm	1.47 mm	0.87 mm	0.96 mm	0.74 mm	0.72 mm	0.68 mm	0.44 mm	0.51 mm	0.77 mm	0.61 mm		0.77 mm	0.49 mm	2.17 mm	0.73 mm	1.30 mm	0.10 mm
SUBFAMILY=Amaurobioidinae;TRIBE=Amaurobioidini;GENUS=Aysenia;SPECIES=Araucana_female:author=unspecified,date=unspecified		2.27 mm	1.17 mm	1.00 mm	0.93 mm	0.93 mm	0.83 mm	0.53 mm	0.70 mm	1.00 mm	0.80 mm	0.53 mm	1.03 mm	0.72 mm
SUBFAMILY=Amaurobioidinae;TRIBE=Amaurobioidini;GENUS=Aysenia;SPECIES=Araucana_male:author=unspecified,date=unspecified	4.25 mm	1.73 mm	1.07 mm	1.27 mm	1.20 mm	1.10 mm	1.07 mm	0.60 mm	0.83 mm	1.10 mm	0.90 mm		0.88 mm	0.64 mm	2.50 mm		1.40 mm	0.27 mm
SUBFAMILY=Amaurobioidinae;TRIBE=Amaurobioidini;GENUS=Aysenoides;SPECIES=Terricola_female:author=unspecified,date=unspecified	4.55 mm	2.03 mm	1.08 mm	1.02 mm	0.91 mm	0.87 mm	0.81 mm	0.58 mm	0.66 mm	1.00 mm	0.77 mm	0.41 mm	1.06 mm	0.64 mm	2.50 mm	1.07 mm
SUBFAMILY=Amaurobioidinae;TRIBE=Amaurobioidini;GENUS=Aysenoides;SPECIES=Terricola_male:author=unspecified,date=unspecified	4.00 mm	1.87 mm	1.07 mm	1.63 mm	1.47 mm	1.13 mm	1.17 mm	0.73 mm	0.87 mm	1.23 mm	1.03 mm		0.98 mm	0.64 mm	2.13 mm	0.97 mm	1.10 mm	0.11 mm
SUBFAMILY=Amaurobioidinae;TRIBE=Amaurobioidini;GENUS=Aysenoides;SPECIES=Colecole_female:author=unspecified,date=unspecified	5.30 mm	1.87 mm	0.93 mm	0.88 mm	0.81 mm	0.74 mm	0.69 mm	0.43 mm	0.51 mm	0.90 mm	0.69 mm	0.39 mm	0.97 mm	0.58 mm	3.40 mm	1.27 mm	2.10 mm	0.16 mm
SUBFAMILY=Amaurobioidinae;TRIBE=Amaurobioidini;GENUS=Aysenoides;SPECIES=Colecole_male:author=unspecified,date=unspecified	5.45 mm	2.13 mm	1.15 mm	2.00 mm	1.80 mm	1.30 mm	1.23 mm	0.64 mm	0.82 mm	1.27 mm	1.13 mm		1.09 mm	0.61 mm	3.27 mm	0.93 mm	1.97 mm	0.13 mm
SUBFAMILY=Amaurobioidinae;TRIBE=Amaurobioidini;GENUS=Aysenoides;SPECIES=Parvus_female:author=unspecified,date=unspecified	4.80 mm	1.90 mm	1.20 mm	1.10 mm	0.88 mm	0.94 mm	0.81 mm	0.86 mm	0.63 mm	1.07 mm	0.92 mm	0.48 mm	1.00 mm	0.68 mm	2.87 mm	1.50 mm	1.70 mm	0.10 mm
SUBFAMILY=Amaurobioidinae;TRIBE=Amaurobioidini;GENUS=Aysenoides;SPECIES=Parvus_male:author=unspecified,date=unspecified	3.99 mm	1.83 mm	1.17 mm	1.50 mm	1.27 mm	1.27 mm	1.10 mm	0.78 mm	0.88 mm	1.23 mm	1.10 mm		0.96 mm	0.68 mm	2.07 mm		1.11 mm	0.13 mm
SUBFAMILY=Amaurobioidinae;TRIBE=Amaurobioidini;GENUS=Coptoprepes;SPECIES=Flavopilosus_female:author=unspecified,date=unspecified	5.35 mm	2.23 mm	1.50 mm	1.03 mm	0.63 mm	0.94 mm	1.00 mm	0.97 mm	1.08 mm	1.30 mm	1.63 mm	0.64 mm	1.17 mm	0.93 mm	3.17 mm	1.70 mm	1.50 mm	0.22 mm
SUBFAMILY=Amaurobioidinae;TRIBE=Amaurobioidini;GENUS=Coptoprepes;SPECIES=Flavopilosus_male:author=unspecified,date=unspecified	4.40 mm	2.20 mm	1.50 mm	1.33 mm	1.27 mm	1.17 mm	1.17 mm	0.96 mm	1.23 mm	1.40 mm	1.70 mm		1.17 mm	0.83 mm	2.33 mm	1.30 mm	1.20 mm	0.20 mm
SUBFAMILY=Amaurobioidinae;TRIBE=Amaurobioidini;GENUS=Coptoprepes;SPECIES=Nahuelbuta_female:author=unspecified,date=unspecified	5.30 mm	2.03 mm	1.43 mm	0.92 mm	0.84 mm	0.83 mm	0.80 mm	0.72 mm	0.89 mm	1.10 mm	1.07 mm	0.57 mm	1.08 mm	0.87 mm	3.55 mm
SUBFAMILY=Amaurobioidinae;TRIBE=Amaurobioidini;GENUS=Coptoprepes;SPECIES=Nahuelbuta_male:author=unspecified,date=unspecified	4.12 mm	1.90 mm	1.37 mm	1.23 mm	1.09 mm	1.04 mm	0.99 mm	0.81 mm	1.00 mm	1.17 mm	1.47 mm		1.06 mm	0.78 mm	2.00 mm
SUBFAMILY=Amaurobioidinae;TRIBE=Amaurobioidini;GENUS=Coptoprepes;SPECIES=Campanensis_female:author=unspecified,date=unspecified	3.17 mm	1.40 mm	1.02 mm	0.72 mm	0.61 mm	0.66 mm	0.59 mm	0.57 mm	0.63 mm	0.98 mm	1.07 mm	0.41 mm	0.81 mm	0.61 mm	1.87 mm	1.07 mm	1.00 mm	0.16 mm
SUBFAMILY=Amaurobioidinae;TRIBE=Amaurobioidini;GENUS=Coptoprepes;SPECIES=Campanensis_male:author=unspecified,date=unspecified	3.00 mm	1.43 mm	0.97 mm	1.11 mm	1.01 mm	0.96 mm	0.93 mm	0.73 mm	0.90 mm	1.11 mm	1.37 mm		0.83 mm	0.67 mm	1.60 mm	0.91 mm	0.80 mm	0.18 mm
SUBFAMILY=Amaurobioidinae;TRIBE=Amaurobioidini;GENUS=Coptoprepes;SPECIES=Valdiviensis_female:author=unspecified,date=unspecified	4.66 mm	1.77 mm	1.17 mm	1.07 mm	0.82 mm	0.89 mm	0.81 mm	0.74 mm	0.90 mm	1.17 mm	1.37 mm	0.59 mm	1.17 mm	0.75 mm	2.83 mm	1.60 mm	2.25 mm	0.17 mm
SUBFAMILY=Amaurobioidinae;TRIBE=Amaurobioidini;GENUS=Coptoprepes;SPECIES=Valdiviensis_male:author=unspecified,date=unspecified	4.12 mm	1.90 mm	1.27 mm	1.33 mm	1.10 mm	1.02 mm	0.93 mm	0.86 mm	1.00 mm	1.23 mm	1.47 mm		1.00 mm	0.81 mm	2.13 mm	1.17 mm	0.37 mm	0.16 mm
SUBFAMILY=Amaurobioidinae;TRIBE=Amaurobioidini;GENUS=Gamakia;SPECIES=Hirsuta_female:author=unspecified,date=unspecified	4.92 mm	2.10 mm	1.47 mm	1.20 mm	1.00 mm	1.13 mm	0.83 mm	0.90 mm	1.05 mm	1.28 mm	1.28 mm	0.52 mm	1.05 mm	0.80 mm	3.00 mm	1.90 mm	1.67 mm	0.22 mm
SUBFAMILY=Amaurobioidinae;TRIBE=Amaurobioidini;GENUS=Gamakia;SPECIES=Hirsuta_male:author=unspecified,date=unspecified	4.79 mm	2.27 mm	1.50 mm	1.87 mm	1.69 mm	1.70 mm	1.60 mm	1.57 mm	1.48 mm	1.67 mm	2.03 mm		1.10 mm	0.87 mm	2.50 mm	1.43 mm	1.37 mm	0.25 mm
SUBFAMILY=Amaurobioidinae;TRIBE=Amaurobioidini;GENUS=Negayan;SPECIES=Tridentata_female:author=unspecified,date=unspecified	4.12 mm	1.65 mm	1.15 mm	0.83 mm	0.70 mm	0.77 mm	0.67 mm	0.70 mm	0.80 mm	1.08 mm	1.27 mm	0.43 mm	0.92 mm	0.72 mm	2.30 mm	1.33 mm	1.12 mm	0.17 mm
SUBFAMILY=Amaurobioidinae;TRIBE=Amaurobioidini;GENUS=Negayan;SPECIES=Tridentata_male:author=unspecified,date=unspecified	3.59 mm	1.67 mm	1.30 mm	1.18 mm	1.02 mm	1.03 mm	0.95 mm	0.90 mm	0.97 mm	1.30 mm	1.48 mm		0.97 mm	0.77 mm	2.03 mm	1.17 mm	1.12 mm	0.50 mm
SUBFAMILY=Amaurobioidinae;TRIBE=Amaurobioidini;GENUS=Negayan;SPECIES=Paduana_female:author=unspecified,date=unspecified	6.92 mm	3.17 mm	2.17 mm	1.60 mm	1.45 mm	1.55 mm	1.37 mm	1.37 mm	1.53 mm	2.04 mm	2.47 mm				4.10 mm	2.25 mm	1.90 mm	0.60 mm
SUBFAMILY=Amaurobioidinae;TRIBE=Amaurobioidini;GENUS=Negayan;SPECIES=Paduana_male:author=unspecified,date=unspecified	5.05 mm	2.67 mm	1.70 mm	1.87 mm	1.77 mm	1.80 mm	1.70 mm	1.07 mm	1.63 mm	1.97 mm	2.33 mm		1.47 mm	1.00 mm	2.67 mm	1.40 mm	1.28 mm	0.25 mm
SUBFAMILY=Amaurobioidinae;TRIBE=Amaurobioidini;GENUS=Negayan;SPECIES=Coccinea_female:author=unspecified,date=unspecified	3.13 mm	1.27 mm	0.92 mm	0.73 mm	0.60 mm	0.65 mm	0.57 mm	0.57 mm	0.60 mm	0.90 mm	1.02 mm	0.37 mm	0.70 mm	0.58 mm	1.93 mm	1.20 mm	0.93 mm	0.13 mm
SUBFAMILY=Amaurobioidinae;TRIBE=Amaurobioidini;GENUS=Negayan;SPECIES=Coccinea_male:author=unspecified,date=unspecified	2.67 mm	1.20 mm	0.88 mm	0.80 mm	0.68 mm	0.72 mm	0.67 mm	0.58 mm	0.67 mm	0.95 mm	1.07 mm		0.68 mm	0.58 mm	1.50 mm	0.80 mm	0.63 mm	0.13 mm
SUBFAMILY=Amaurobioidinae;TRIBE=Amaurobioidini;GENUS=Selknamia;SPECIES=Minima_female:author=unspecified,date=unspecified	4.83 mm	2.23 mm	1.60 mm	1.12 mm	0.92 mm	1.00 mm	0.87 mm	0.83 mm	1.00 mm	1.30 mm	1.53 mm	0.40 mm	1.13 mm	0.98 mm	2.80 mm	1.45 mm	1.08 mm	0.12 mm
SUBFAMILY=Amaurobioidinae;TRIBE=Amaurobioidini;GENUS=Selknamia;SPECIES=Minima_male:author=unspecified,date=unspecified	3.17 mm	1.37 mm	0.95 mm	0.82 mm	0.67 mm	0.68 mm	0.62 mm	0.55 mm	0.67 mm				0.75 mm	0.63 mm	1.60 mm	0.90 mm	0.82 mm	0.27 mm
SUBFAMILY=Amaurobioidinae;TRIBE=Amaurobioidini;GENUS=Josa;SPECIES=Lutea_female:author=unspecified,date=unspecified	10.08 mm	3.50 mm	2.83 mm	2.25 mm	2.75 mm	2.20 mm	2.05 mm	1.80 mm	1.90 mm	2.15 mm	2.32 mm				6.58 mm	4.67 mm	2.86 mm	1.35 mm
SUBFAMILY=Amaurobioidinae;TRIBE=Amaurobioidini;GENUS=Josa;SPECIES=Lutea_male:author=unspecified,date=unspecified
SUBFAMILY=Amaurobioidinae;TRIBE=Amaurobioidini;GENUS=Josa;SPECIES=Riveti_female:author=unspecified,date=unspecified	12.40 mm	5.05 mm	3.46 mm	2.73 mm	2.27 mm	2.73 mm	2.27 mm	2.27 mm	2.53 mm	3.30 mm	3.78 mm	1.63 mm	2.50 mm	1.83 mm	7.95 mm	4.50 mm	3.60 mm	1.83 mm
SUBFAMILY=Amaurobioidinae;TRIBE=Amaurobioidini;GENUS=Josa;SPECIES=Riveti_male:author=unspecified,date=unspecified	8.40 mm	3.99 mm	2.87 mm	2.57 mm	2.13 mm	2.50 mm	2.07 mm	2.07 mm	2.17 mm	2.83 mm	3.17 mm		2.00 mm	1.47 mm	4.66 mm	2.28 mm	1.63 mm	0.94 mm
SUBFAMILY=Amaurobioidinae;TRIBE=Amaurobioidini;GENUS=Josa;SPECIES=Personata_female:author=unspecified,date=unspecified	4.73 mm	2.38 mm	2.02 mm	2.08 mm	1.63 mm	2.06 mm	1.83 mm	1.45 mm	1.45 mm	1.78 mm	1.70 mm		1.48 mm	1.20 mm	2.35 mm	1.18 mm	1.35 mm	0.60 mm
SUBFAMILY=Amaurobioidinae;TRIBE=Amaurobioidini;GENUS=Josa;SPECIES=Personata_male:author=unspecified,date=unspecified
SUBFAMILY=Amaurobioidinae;TRIBE=Amaurobioidini;GENUS=Josa;SPECIES=Calilegua_female:author=unspecified,date=unspecified	6.25 mm	2.80 mm	2.17 mm	1.70 mm	1.57 mm	1.67 mm	1.50 mm	1.50 mm	1.47 mm	1.90 mm	2.03 mm	0.90 mm	1.87 mm	1.10 mm
SUBFAMILY=Amaurobioidinae;TRIBE=Amaurobioidini;GENUS=Josa;SPECIES=Calilegua_male:author=unspecified,date=unspecified	4.90 mm	2.37 mm	1.93 mm	1.93 mm	1.77 mm	1.90 mm	1.83 mm	1.53 mm	1.53 mm	1.77 mm	2.00 mm		1.30 mm	0.93 mm	2.50 mm	1.10 mm	0.83 mm	0.57 mm
SUBFAMILY=Amaurobioidinae;TRIBE=Amaurobioidini;GENUS=Josa;SPECIES=Nigrifrons_female:author=unspecified,date=unspecified	5.27 mm	2.24 mm	1.62 mm	1.10 mm	0.98 mm	1.08 mm	0.98 mm	0.88 mm	0.92 mm	1.22 mm	1.28 mm				3.06 mm	1.78 mm	1.04 mm	0.69 mm
SUBFAMILY=Amaurobioidinae;TRIBE=Amaurobioidini;GENUS=Josa;SPECIES=Nigrifrons_male:author=unspecified,date=unspecified	4.73 mm	2.28 mm	1.84 mm	1.55 mm	1.35 mm	1.48 mm	1.32 mm	1.12 mm	1.10 mm	1.50 mm	1.55 mm				2.45 mm	1.43 mm	0.86 mm	0.61 mm
SUBFAMILY=Amaurobioidinae;TRIBE=Gayennini;GENUS=Gayenoides;SPECIES=Molles_female:author=unspecified,date=unspecified	10.65 mm	4.05 mm	2.93 mm	2.80 mm	2.40 mm	2.63 mm	2.33 mm	2.10 mm	2.27 mm	2.97 mm	3.46 mm	1.25 mm	2.10 mm	1.60 mm	5.72 mm	3.05 mm	2.57 mm	0.77 mm
SUBFAMILY=Amaurobioidinae;TRIBE=Gayennini;GENUS=Gayenoides;SPECIES=Molles_male:author=unspecified,date=unspecified	7.60 mm	3.75 mm	2.80 mm	3.85 mm	3.35 mm	3.13 mm	2.90 mm	2.30 mm	2.50 mm	3.17 mm	3.53 mm		2.00 mm	1.57 mm	4.40 mm	2.00 mm	1.57 mm	0.60 mm
SUBFAMILY=Amaurobioidinae;TRIBE=Gayennini;GENUS=Gayenoides;SPECIES=Losvilos_female:author=unspecified,date=unspecified	13.30 mm	5.72 mm	4.00 mm	3.72 mm	3.13 mm	3.46 mm	3.00 mm	2.77 mm	2.90 mm	3.86 mm	4.40 mm	1.67 mm	2.93 mm	2.07 mm	7.70 mm	4.40 mm	3.70 mm	1.45 mm
SUBFAMILY=Amaurobioidinae;TRIBE=Gayennini;GENUS=Gayenoides;SPECIES=Losvilos_male:author=unspecified,date=unspecified	11.15 mm	4.50 mm	3.50 mm	4.52 mm	4.00 mm	3.86 mm	3.30 mm	2.83 mm	3.00 mm				2.87 mm	1.83 mm	6.12 mm	3.33 mm	2.90 mm	1.07 mm
SUBFAMILY=Amaurobioidinae;TRIBE=Gayennini;GENUS=Arachosia;SPECIES=Praesignis_female:author=unspecified,date=unspecified	6.65 mm	2.67 mm	2.00 mm	1.30 mm	1.17 mm	1.28 mm	1.18 mm	1.07 mm	1.08 mm	1.52 mm	1.67 mm				4.12 mm	2.43 mm	1.50 mm	1.27 mm
SUBFAMILY=Amaurobioidinae;TRIBE=Gayennini;GENUS=Arachosia;SPECIES=Praesignis_male:author=unspecified,date=unspecified	2.70 mm	2.80 mm	2.33 mm	2.17 mm	1.93 mm	2.03 mm	1.83 mm	1.60 mm	1.47 mm	2.03 mm	2.13 mm		1.38 mm	1.08 mm	3.00 mm	1.73 mm	1.27 mm	0.77 mm
SUBFAMILY=Amaurobioidinae;TRIBE=Gayennini;GENUS=Arachosia;SPECIES=Honesta_female:author=unspecified,date=unspecified	8.25 mm	3.23 mm	2.57 mm	1.83 mm	1.57 mm	1.86 mm	1.63 mm	1.63 mm	1.60 mm	2.30 mm	2.43 mm	1.03 mm	1.67 mm	1.27 mm	4.92 mm	2.79 mm	1.33 mm	1.73 mm
SUBFAMILY=Amaurobioidinae;TRIBE=Gayennini;GENUS=Arachosia;SPECIES=Honesta_male:author=unspecified,date=unspecified	6.90 mm	3.27 mm	2.70 mm	2.30 mm	2.07 mm	2.30 mm	2.03 mm			2.43 mm	2.60 mm		1.63 mm	1.27 mm	3.59 mm	2.13 mm	0.87 mm	1.33 mm
SUBFAMILY=Amaurobioidinae;TRIBE=Gayennini;GENUS=Arachosia;SPECIES=Bergi_female:author=unspecified,date=unspecified		3.60 mm	2.83 mm	2.37 mm	2.07 mm	2.17 mm	1.97 mm	1.80 mm	1.77 mm	3.00 mm	3.00 mm				6.40 mm	2.43 mm	2.07 mm	2.40 mm
SUBFAMILY=Amaurobioidinae;TRIBE=Gayennini;GENUS=Arachosia;SPECIES=Bergi_male:author=unspecified,date=unspecified		3.80 mm	2.97 mm	3.17 mm	3.10 mm	2.83 mm	2.77 mm	2.27 mm	2.10 mm	3.33 mm	3.40 mm				5.00 mm	1.50 mm	1.50 mm	1.87 mm
SUBFAMILY=Amaurobioidinae;TRIBE=Gayennini;GENUS=Sanogasta;SPECIES=Maculatipes_female:author=unspecified,date=unspecified	6.00 mm	2.30 mm	1.73 mm	1.50 mm	1.33 mm	1.50 mm	1.33 mm	1.23 mm	1.33 mm	1.70 mm	1.97 mm	0.73 mm	1.20 mm	0.97 mm	3.15 mm	1.60 mm	1.03 mm	0.77 mm
SUBFAMILY=Amaurobioidinae;TRIBE=Gayennini;GENUS=Sanogasta;SPECIES=Maculatipes_male:author=unspecified,date=unspecified	5.30 mm	2.40 mm	1.83 mm	2.67 mm	2.60 mm	2.50 mm	2.67 mm	1.83 mm	1.87 mm	2.27 mm	2.63 mm		1.30 mm	1.10 mm	3.00 mm	1.90 mm	1.03 mm	0.83 mm
SUBFAMILY=Amaurobioidinae;TRIBE=Gayennini;GENUS=Sanogasta;SPECIES=Alticola_female:author=unspecified,date=unspecified	6.30 mm	2.52 mm	1.78 mm	1.49 mm	1.34 mm	1.49 mm	1.32 mm	1.25 mm	1.30 mm	1.62 mm	2.18 mm				4.00 mm	1.10 mm
SUBFAMILY=Amaurobioidinae;TRIBE=Gayennini;GENUS=Sanogasta;SPECIES=Alticola_male:author=unspecified,date=unspecified	6.12 mm	2.53 mm	2.00 mm	2.60 mm	2.63 mm	2.30 mm	2.30 mm	1.73 mm	1.90 mm	2.23 mm	2.50 mm		1.43 mm	1.10 mm	3.30 mm	2.00 mm	1.37 mm	0.83 mm
SUBFAMILY=Amaurobioidinae;TRIBE=Gayennini;GENUS=Sanogasta;SPECIES=Mandibularis_female:author=unspecified,date=unspecified	6.00 mm	2.23 mm	1.67 mm	1.37 mm	1.30 mm	1.33 mm	1.27 mm	1.07 mm	1.17 mm	1.50 mm	1.83 mm	0.72 mm	1.17 mm	0.92 mm	3.70 mm	2.33 mm	1.40 mm	1.00 mm
SUBFAMILY=Amaurobioidinae;TRIBE=Gayennini;GENUS=Sanogasta;SPECIES=Mandibularis_male:author=unspecified,date=unspecified	5.54 mm	2.67 mm	1.97 mm	3.37 mm	3.37 mm	2.67 mm	2.70 mm	1.70 mm	1.90 mm	2.23 mm	2.73 mm		2.67 mm	2.33 mm	2.80 mm	1.90 mm	0.93 mm	0.87 mm
SUBFAMILY=Amaurobioidinae;TRIBE=Gayennini;GENUS=Sanogasta;SPECIES=Maculosa_female:author=unspecified,date=unspecified	7.45 mm	2.73 mm	1.93 mm	1.52 mm	1.20 mm	1.32 mm	1.20 mm	1.13 mm	1.25 mm	1.55 mm	0.95 mm	0.82 mm	1.52 mm	1.07 mm	4.52 mm	2.83 mm	2.30 mm	0.83 mm
SUBFAMILY=Amaurobioidinae;TRIBE=Gayennini;GENUS=Sanogasta;SPECIES=Maculosa_male:author=unspecified,date=unspecified	6.12 mm	2.77 mm	2.20 mm	2.30 mm	2.17 mm	2.20 mm	2.10 mm	1.77 mm	1.83 mm	2.17 mm	2.60 mm		1.40 mm	1.08 mm	3.45 mm	1.97 mm	1.53 mm	0.77 mm
SUBFAMILY=Amaurobioidinae;TRIBE=Gayennini;GENUS=Sanogasta;SPECIES=Backhauseni_female:author=unspecified,date=unspecified	6.90 mm	3.07 mm	2.17 mm	1.70 mm	1.53 mm	1.70 mm	1.57 mm	1.63 mm	1.73 mm	2.33 mm	2.73 mm	0.92 mm	1.60 mm	1.20 mm	4.25 mm	2.25 mm	1.57 mm	1.00 mm
SUBFAMILY=Amaurobioidinae;TRIBE=Gayennini;GENUS=Sanogasta;SPECIES=Backhauseni_male:author=unspecified,date=unspecified	6.65 mm	2.97 mm	2.33 mm	2.33 mm	2.13 mm	2.20 mm	2.10 mm	2.00 mm	1.10 mm	2.67 mm	3.13 mm		1.53 mm	1.20 mm	3.85 mm	2.25 mm	1.17 mm	1.13 mm
SUBFAMILY=Amaurobioidinae;TRIBE=Gayennini;GENUS=Sanogasta;SPECIES=X-signata_female:author=unspecified,date=unspecified	4.10 mm	1.70 mm	1.18 mm	0.75 mm	0.65 mm	0.75 mm	0.65 mm	0.50 mm	0.72 mm	0.92 mm	1.13 mm	0.47 mm	0.92 mm	0.70 mm	2.43 mm	1.50 mm	0.92 mm	0.42 mm
SUBFAMILY=Amaurobioidinae;TRIBE=Gayennini;GENUS=Sanogasta;SPECIES=X-signata_male:author=unspecified,date=unspecified	4.15 mm	2.00 mm	1.60 mm	1.52 mm	1.35 mm	1.47 mm	1.37 mm	1.18 mm	1.28 mm	1.50 mm	1.80 mm		1.02 mm	0.80 mm	2.17 mm	1.33 mm	0.80 mm	0.47 mm
SUBFAMILY=Amaurobioidinae;TRIBE=Gayennini;GENUS=Sanogasta;SPECIES=Minuta_female:author=unspecified,date=unspecified	6.65 mm	2.63 mm	1.90 mm	1.33 mm	1.15 mm	1.27 mm	1.17 mm	1.10 mm	1.20 mm	1.53 mm	2.17 mm	0.77 mm	2.67 mm	1.93 mm	4.00 mm	2.60 mm	1.77 mm	0.83 mm
SUBFAMILY=Amaurobioidinae;TRIBE=Gayennini;GENUS=Sanogasta;SPECIES=Minuta_male:author=unspecified,date=unspecified	5.70 mm	2.80 mm	2.07 mm	1.70 mm	1.43 mm	1.60 mm	1.37 mm	1.35 mm	1.52 mm	1.83 mm	2.07 mm		1.32 mm	0.98 mm	2.90 mm	1.40 mm	1.00 mm	0.50 mm
SUBFAMILY=Amaurobioidinae;TRIBE=Gayennini;GENUS=Sanogasta;SPECIES=Puma_female:author=unspecified,date=unspecified	6.12 mm	2.47 mm	1.50 mm	1.35 mm	1.13 mm	1.18 mm	0.98 mm	0.83 mm	0.82 mm	1.55 mm	1.22 mm	0.60 mm	1.57 mm	0.82 mm	3.65 mm	1.47 mm	1.90 mm	0.73 mm
SUBFAMILY=Amaurobioidinae;TRIBE=Gayennini;GENUS=Sanogasta;SPECIES=Puma_male:author=unspecified,date=unspecified	5.45 mm	2.43 mm	1.60 mm	1.73 mm	1.40 mm	1.35 mm	1.13 mm	0.98 mm	0.95 mm	1.70 mm	1.37 mm		1.47 mm	0.78 mm	2.93 mm	1.33 mm	1.50 mm	0.58 mm
SUBFAMILY=Amaurobioidinae;TRIBE=Gayennini;GENUS=Sanogasta;SPECIES=Tenuis_female:author=unspecified,date=unspecified	4.12 mm	1.37 mm	0.80 mm	0.78 mm	0.55 mm	0.53 mm	0.38 mm	0.33 mm	0.32 mm	0.95 mm	0.60 mm	0.32 mm	0.95 mm	0.52 mm	2.70 mm	1.27 mm	1.08 mm	0.83 mm
SUBFAMILY=Amaurobioidinae;TRIBE=Gayennini;GENUS=Sanogasta;SPECIES=Tenuis_male:author=unspecified,date=unspecified	2.90 mm	1.22 mm	0.72 mm	0.85 mm	0.63 mm	0.53 mm	0.42 mm	0.33 mm	0.32 mm	0.82 mm	0.57 mm		0.82 mm	0.45 mm	1.62 mm	0.60 mm	0.70 mm	0.93 mm
SUBFAMILY=Amaurobioidinae;TRIBE=Gayennini;GENUS=Sanogasta;SPECIES=Approximata_female:author=unspecified,date=unspecified	11.50 mm	5.45 mm	4.00 mm	3.72 mm	3.72 mm	3.59 mm	3.72 mm	3.00 mm	4.00 mm	3.86 mm	5.72 mm	1.90 mm	3.13 mm	2.17 mm	6.38 mm	3.19 mm	2.70 mm	1.60 mm
SUBFAMILY=Amaurobioidinae;TRIBE=Gayennini;GENUS=Sanogasta;SPECIES=Approximata_male:author=unspecified,date=unspecified	10.00 mm	4.80 mm	3.72 mm	4.39 mm	4.79 mm	4.12 mm	4.39 mm	3.23 mm	4.26 mm	4.12 mm	6.25 mm		2.67 mm	1.93 mm	5.30 mm	2.50 mm	2.10 mm	1.30 mm
SUBFAMILY=Amaurobioidinae;TRIBE=Gayennini;GENUS=Sanogasta;SPECIES=Pehuenche_female:author=unspecified,date=unspecified	7.60 mm	3.72 mm	2.57 mm	2.10 mm	1.87 mm	2.00 mm	1.90 mm	1.63 mm	1.83 mm	2.30 mm	2.70 mm	1.00 mm	1.87 mm	1.40 mm	4.39 mm	2.23 mm	1.70 mm	0.63 mm
SUBFAMILY=Amaurobioidinae;TRIBE=Gayennini;GENUS=Sanogasta;SPECIES=Pehuenche_male:author=unspecified,date=unspecified	6.38 mm	2.90 mm	2.23 mm	2.53 mm	2.30 mm	2.67 mm	2.23 mm	1.73 mm	1.93 mm	2.10 mm	2.37 mm		3.07 mm	2.33 mm	3.72 mm	2.00 mm	1.60 mm	0.70 mm
SUBFAMILY=Amaurobioidinae;TRIBE=Gayennini;GENUS=Philisca;SPECIES=Hahni_female:author=unspecified,date=unspecified	9.05 mm	4.00 mm	2.77 mm	2.50 mm	2.07 mm	2.30 mm	2.00 mm	1.70 mm	1.87 mm	2.33 mm	2.63 mm	1.12 mm	1.93 mm	1.53 mm	5.30 mm	3.33 mm	3.03 mm	0.50 mm
SUBFAMILY=Amaurobioidinae;TRIBE=Gayennini;GENUS=Philisca;SPECIES=Hahni_male:author=unspecified,date=unspecified	7.70 mm	3.07 mm	2.27 mm	2.67 mm	2.37 mm	2.40 mm	2.20 mm	1.67 mm	1.77 mm	2.20 mm	2.47 mm		1.55 mm	1.23 mm	2.75 mm	1.70 mm	1.57 mm	0.28 mm
SUBFAMILY=Amaurobioidinae;TRIBE=Gayennini;GENUS=Philisca;SPECIES=Ornata_female:author=unspecified,date=unspecified	7.18 mm	3.20 mm	2.37 mm	2.33 mm	2.13 mm	2.27 mm	2.10 mm	1.57 mm	1.77 mm	2.20 mm	2.53 mm	0.92 mm	1.55 mm	1.18 mm	4.12 mm	2.40 mm	1.90 mm	0.40 mm
SUBFAMILY=Amaurobioidinae;TRIBE=Gayennini;GENUS=Philisca;SPECIES=Ornata_male:author=unspecified,date=unspecified	8.65 mm	4.00 mm	3.13 mm	3.72 mm	3.80 mm	3.60 mm	3.60 mm	2.13 mm	2.83 mm	3.10 mm	3.33 mm		2.00 mm	1.57 mm	4.50 mm	2.12 mm	2.37 mm	0.73 mm
SUBFAMILY=Amaurobioidinae;TRIBE=Gayennini;GENUS=Philisca;SPECIES=Huapi_female:author=unspecified,date=unspecified	5.05 mm	2.10 mm	1.48 mm	1.17 mm	1.00 mm	0.98 mm	0.88 mm	0.80 mm	0.90 mm	1.18 mm	1.33 mm	0.58 mm	1.17 mm	0.88 mm	3.07 mm	1.80 mm	1.70 mm	0.25 mm
SUBFAMILY=Amaurobioidinae;TRIBE=Gayennini;GENUS=Philisca;SPECIES=Huapi_male:author=unspecified,date=unspecified	6.38 mm	2.30 mm	1.57 mm	2.17 mm	1.97 mm	1.77 mm	1.63 mm	1.15 mm	1.30 mm	1.63 mm	1.87 mm		1.13 mm	0.95 mm	2.77 mm	1.53 mm	1.30 mm	0.25 mm
SUBFAMILY=Amaurobioidinae;TRIBE=Gayennini;GENUS=Philisca;SPECIES=doilu_male:author=unspecified,date=unspecified	11.97 mm	5.45 mm	4.26 mm	6.12 mm	4.79 mm	5.05 mm	4.26 mm	2.39 mm	2.53 mm	3.72 mm	3.46 mm		2.93 mm	1.87 mm	6.38 mm		2.80 mm	0.53 mm
SUBFAMILY=Amaurobioidinae;TRIBE=Gayennini;GENUS=Philisca;SPECIES=Puconensis_female:author=unspecified,date=unspecified	6.50 mm	2.80 mm	2.03 mm	1.65 mm	1.33 mm	1.62 mm	1.33 mm	1.27 mm	1.25 mm	1.73 mm	1.83 mm	0.75 mm	1.50 mm	1.08 mm	3.72 mm	2.23 mm	1.77 mm	0.33 mm
SUBFAMILY=Amaurobioidinae;TRIBE=Gayennini;GENUS=Philisca;SPECIES=Puconensis_male:author=unspecified,date=unspecified	5.05 mm	2.67 mm	2.03 mm	2.73 mm	2.33 mm	2.43 mm	2.17 mm	1.73 mm	1.73 mm	2.13 mm	2.30 mm		1.33 mm	1.05 mm	2.40 mm	1.40 mm	1.13 mm	0.15 mm
SUBFAMILY=Amaurobioidinae;TRIBE=Gayennini;GENUS=Philisca;SPECIES=ingens_female:author=unspecified,date=unspecified	12.77 mm	6.65 mm	4.79 mm	5.13 mm	4.67 mm	4.33 mm	4.13 mm	3.27 mm	3.60 mm	4.53 mm	5.20 mm		3.20 mm	2.47 mm	5.32 mm		2.40 mm	0.80 mm
SUBFAMILY=Amaurobioidinae;TRIBE=Gayennini;GENUS=Philisca;SPECIES=ingens_male:author=unspecified,date=unspecified	12.90 mm	6.38 mm	4.66 mm	6.65 mm	6.38 mm	5.99 mm	5.85 mm	4.79 mm	3.46 mm	5.99 mm	6.38 mm		3.00 mm	2.33 mm	6.12 mm		3.13 mm	1.00 mm
SUBFAMILY=Amaurobioidinae;TRIBE=Gayennini;GENUS=Philisca;SPECIES=accentifera_female:author=unspecified,date=unspecified	5.60 mm	2.53 mm	1.73 mm	1.17 mm	1.03 mm	1.13 mm	1.07 mm	0.97 mm	1.13 mm	1.40 mm	1.63 mm		1.20 mm	0.97 mm	3.47 mm		1.83 mm	0.40 mm
SUBFAMILY=Amaurobioidinae;TRIBE=Gayennini;GENUS=Philisca;SPECIES=accentifera_male:author=unspecified,date=unspecified	4.60 mm	2.23 mm	1.67 mm	1.67 mm	1.43 mm	1.57 mm	1.47 mm	1.13 mm	1.37 mm	1.57 mm	1.83 mm		1.07 mm	0.97 mm	2.40 mm		1.30 mm	0.20 mm
SUBFAMILY=Amaurobioidinae;TRIBE=Gayennini;GENUS=Philisca;SPECIES=robusta_female:author=unspecified,date=unspecified	9.44 mm	3.99 mm	3.19 mm	2.26 mm	2.13 mm	2.26 mm	2.13 mm	1.86 mm	2.00 mm	2.53 mm	3.06 mm		2.00 mm	1.60 mm	5.05 mm		2.39 mm	0.80 mm
SUBFAMILY=Amaurobioidinae;TRIBE=Gayennini;GENUS=Philisca;SPECIES=viernes_female:author=unspecified,date=unspecified	8.38 mm	4.12 mm	2.93 mm	2.13 mm	1.67 mm	2.00 mm	1.53 mm	1.33 mm	2.13 mm	2.13 mm	3.00 mm		1.93 mm	1.53 mm	4.26 mm		2.40 mm	0.47 mm
SUBFAMILY=Amaurobioidinae;TRIBE=Gayennini;GENUS=Philisca;SPECIES=viernes_male:author=unspecified,date=unspecified	7.45 mm	3.60 mm	2.66 mm	2.60 mm	2.20 mm	2.47 mm	2.33 mm	1.87 mm	2.40 mm	2.60 mm	3.33 mm		1.93 mm	1.47 mm	3.73 mm		1.87 mm	0.47 mm
SUBFAMILY=Amaurobioidinae;TRIBE=Gayennini;GENUS=Philisca;SPECIES=robinson_female:author=unspecified,date=unspecified	6.92 mm	2.67 mm	2.07 mm	1.50 mm	1.23 mm	1.33 mm	1.27 mm	1.13 mm	1.40 mm	1.67 mm	2.03 mm		1.40 mm	1.10 mm	3.99 mm		2.17 mm	0.37 mm
SUBFAMILY=Amaurobioidinae;TRIBE=Gayennini;GENUS=Philisca;SPECIES=robinson_male:author=unspecified,date=unspecified	5.59 mm	2.40 mm	1.83 mm	1.60 mm	1.40 mm	1.47 mm	1.43 mm	1.07 mm	1.30 mm	1.53 mm	1.83 mm		1.28 mm	1.03 mm	2.87 mm		1.73 mm	0.30 mm
SUBFAMILY=Amaurobioidinae;TRIBE=Gayennini;GENUS=Philisca;SPECIES=pizarroi_female:author=unspecified,date=unspecified	8.25 mm	3.53 mm	2.40 mm	2.07 mm	1.80 mm	2.00 mm	1.73 mm	1.53 mm	1.67 mm	2.27 mm	2.53 mm		1.62 mm	1.33 mm	4.53 mm		2.73 mm	0.43 mm
SUBFAMILY=Amaurobioidinae;TRIBE=Gayennini;GENUS=Philisca;SPECIES=pizarroi_male:author=unspecified,date=unspecified	5.87 mm	2.80 mm	2.07 mm	2.47 mm	2.33 mm	2.40 mm	2.27 mm	1.53 mm	2.13 mm	2.20 mm	3.00 mm		1.37 mm	1.12 mm	3.13 mm		1.80 mm	0.42 mm
SUBFAMILY=Amaurobioidinae;TRIBE=Gayennini;GENUS=Tomopisthes;SPECIES=Horrendus_female:author=unspecified,date=unspecified	18.00 mm	8.11 mm	6.25 mm	6.12 mm	3.72 mm	6.00 mm	5.05 mm	4.66 mm	4.60 mm	5.60 mm	6.00 mm	2.50 mm	4.39 mm	3.10 mm	10.00 mm	6.00 mm	4.90 mm	1.33 mm
SUBFAMILY=Amaurobioidinae;TRIBE=Gayennini;GENUS=Tomopisthes;SPECIES=Horrendus_male:author=unspecified,date=unspecified	16.90 mm	8.65 mm	6.00 mm	9.58 mm	7.85 mm	9.44 mm	7.58 mm	6.65 mm	6.38 mm	7.58 mm	8.11 mm		4.39 mm	3.19 mm	8.00 mm	4.66 mm	4.00 mm	0.60 mm
SUBFAMILY=Amaurobioidinae;TRIBE=Gayennini;GENUS=Tomopisthes;SPECIES=Varius_female:author=unspecified,date=unspecified	11.30 mm	5.05 mm	3.65 mm	3.27 mm	2.77 mm	3.17 mm	2.77 mm	2.60 mm	2.67 mm	3.40 mm	3.86 mm	1.67 mm	2.63 mm	1.97 mm	6.52 mm	3.85 mm	2.67 mm	0.65 mm
SUBFAMILY=Amaurobioidinae;TRIBE=Gayennini;GENUS=Tomopisthes;SPECIES=Varius_male:author=unspecified,date=unspecified	8.40 mm	5.05 mm	2.70 mm	3.20 mm	2.70 mm	2.80 mm	2.50 mm	2.23 mm	2.27 mm	2.83 mm	3.17 mm		1.90 mm	1.50 mm	4.80 mm	2.40 mm	2.17 mm	0.60 mm
SUBFAMILY=Amaurobioidinae;TRIBE=Gayennini;GENUS=Tomopisthes;SPECIES=Pusillus_female:author=unspecified,date=unspecified	6.10 mm	2.80 mm	2.07 mm	1.60 mm	1.35 mm	1.53 mm	1.32 mm	1.25 mm	1.30 mm	1.65 mm	1.87 mm	0.85 mm	1.37 mm	1.13 mm	3.33 mm	1.75 mm	1.37 mm	0.60 mm
SUBFAMILY=Amaurobioidinae;TRIBE=Gayennini;GENUS=Tomopisthes;SPECIES=Pusillus_male:author=unspecified,date=unspecified	6.25 mm	3.07 mm	2.23 mm	3.33 mm	2.97 mm	2.73 mm	2.47 mm	1.90 mm	1.67 mm	2.30 mm	2.60 mm		1.38 mm	1.25 mm	3.05 mm	1.85 mm	1.50 mm	0.27 mm
SUBFAMILY=Amaurobioidinae;TRIBE=Gayennini;GENUS=Araiya;SPECIES=Pallida_female:author=unspecified,date=unspecified	5.85 mm	2.43 mm	1.90 mm	1.90 mm	1.53 mm	1.63 mm	1.37 mm	1.28 mm	1.18 mm	1.58 mm	1.58 mm	0.78 mm	1.25 mm	0.98 mm	3.46 mm	2.39 mm	1.67 mm	0.43 mm
SUBFAMILY=Amaurobioidinae;TRIBE=Gayennini;GENUS=Araiya;SPECIES=Pallida_male:author=unspecified,date=unspecified	4.65 mm	2.17 mm	1.77 mm	3.17 mm	2.53 mm	2.27 mm	1.83 mm	1.57 mm	1.47 mm	1.83 mm	1.83 mm		1.08 mm	0.92 mm	2.43 mm	1.43 mm	1.23 mm	0.43 mm
SUBFAMILY=Amaurobioidinae;TRIBE=Gayennini;GENUS=Araiya;SPECIES=Coccinea_female:author=unspecified,date=unspecified	4.65 mm	2.03 mm	1.62 mm	1.47 mm	1.05 mm	1.38 mm	1.17 mm	1.08 mm	1.00 mm	1.30 mm	1.32 mm	0.70 mm	1.05 mm	0.90 mm	2.65 mm	1.90 mm	1.05 mm	0.30 mm
SUBFAMILY=Amaurobioidinae;TRIBE=Gayennini;GENUS=Araiya;SPECIES=Coccinea_male:author=unspecified,date=unspecified	5.05 mm	2.47 mm	2.03 mm	3.72 mm	2.93 mm	2.77 mm	2.27 mm	1.85 mm	1.37 mm	2.17 mm	2.17 mm		1.20 mm	0.98 mm	2.70 mm	1.73 mm	1.05 mm	0.33 mm
SUBFAMILY=Amaurobioidinae;TRIBE=Gayennini;GENUS=Oxysoma;SPECIES=Punctatum_female:author=unspecified,date=unspecified	9.30 mm	3.17 mm	2.30 mm	5.90 mm	4.65 mm	4.26 mm	3.50 mm	2.47 mm	2.20 mm	3.72 mm	3.65 mm	1.37 mm	1.73 mm	1.23 mm	6.65 mm	2.26 mm	3.17 mm	1.83 mm
SUBFAMILY=Amaurobioidinae;TRIBE=Gayennini;GENUS=Oxysoma;SPECIES=Punctatum_male:author=unspecified,date=unspecified	9.18 mm	3.17 mm	2.43 mm	7.05 mm	6.30 mm	5.05 mm	4.30 mm	2.97 mm	2.50 mm	4.26 mm	4.12 mm		1.67 mm	1.17 mm	5.60 mm	1.75 mm	2.40 mm	1.73 mm
SUBFAMILY=Amaurobioidinae;TRIBE=Gayennini;GENUS=Oxysoma;SPECIES=Longiventre_female:author=unspecified,date=unspecified	8.11 mm	3.30 mm	2.33 mm	2.87 mm	2.27 mm	2.53 mm	1.97 mm	1.80 mm	1.53 mm	2.37 mm	2.43 mm	1.10 mm	1.67 mm	1.23 mm	4.92 mm	2.66 mm	2.27 mm	0.80 mm
SUBFAMILY=Amaurobioidinae;TRIBE=Gayennini;GENUS=Oxysoma;SPECIES=Longiventre_male:author=unspecified,date=unspecified	8.25 mm	3.72 mm	2.73 mm	5.37 mm	4.66 mm	4.40 mm	3.60 mm	2.70 mm	2.23 mm	3.27 mm	3.36 mm		1.83 mm	1.33 mm	4.65 mm	2.13 mm	2.10 mm	0.73 mm
SUBFAMILY=Amaurobioidinae;TRIBE=Gayennini;GENUS=Oxysoma;SPECIES=itambezinho_female:author=unspecified,date=unspecified	9.37 mm	3.80 mm	2.42 mm	4.72 mm	3.84 mm	4.64 mm	3.76 mm			4.85 mm	4.60 mm		2.12 mm	1.28 mm	5.82 mm	1.94 mm	2.20 mm	1.52 mm
SUBFAMILY=Amaurobioidinae;TRIBE=Gayennini;GENUS=Oxysoma;SPECIES=Itambezinho_male:author=unspecified,date=unspecified	8.65 mm	3.40 mm	2.13 mm	7.45 mm	6.65 mm	5.45 mm	4.79 mm	3.33 mm	2.77 mm	5.05 mm	5.19 mm		1.67 mm	1.10 mm	5.32 mm	1.73 mm	3.72 mm	1.86 mm
SUBFAMILY=Amaurobioidinae;TRIBE=Gayennini;GENUS=Oxysoma;SPECIES=Saccatum_female:author=unspecified,date=unspecified	2.07 mm	3.99 mm	3.07 mm	4.66 mm	3.72 mm	3.86 mm	3.17 mm	2.90 mm	2.57 mm	3.40 mm	3.40 mm	1.77 mm	2.03 mm	1.50 mm	5.32 mm	3.06 mm	3.13 mm	0.83 mm
SUBFAMILY=Amaurobioidinae;TRIBE=Gayennini;GENUS=Oxysoma;SPECIES=Saccatum_male:author=unspecified,date=unspecified	7.32 mm	3.33 mm	2.73 mm	4.52 mm	3.72 mm	3.99 mm	3.13 mm	2.60 mm	2.30 mm	3.00 mm	3.03 mm		1.60 mm	1.27 mm	3.99 mm	2.53 mm	1.73 mm	0.67 mm
SUBFAMILY=Amaurobioidinae;TRIBE=Gayennini;GENUS=Tasata;SPECIES=Parcepunctata_female:author=unspecified,date=unspecified	6.65 mm	2.43 mm	2.00 mm	2.27 mm	1.87 mm	1.93 mm	1.63 mm	1.17 mm	1.32 mm	1.73 mm	2.03 mm	0.87 mm	1.37 mm	1.05 mm	4.39 mm	3.06 mm	1.90 mm	0.77 mm
SUBFAMILY=Amaurobioidinae;TRIBE=Gayennini;GENUS=Tasata;SPECIES=Parcepunctata_male:author=unspecified,date=unspecified	5.72 mm	2.73 mm	2.17 mm	3.33 mm	3.20 mm	3.00 mm	2.30 mm	1.73 mm	1.67 mm	1.90 mm	1.47 mm		1.40 mm	1.03 mm	3.06 mm	2.00 mm	1.33 mm	0.50 mm
SUBFAMILY=Amaurobioidinae;TRIBE=Gayennini;GENUS=Tasata;SPECIES=Variolosa_female:author=unspecified,date=unspecified	10.30 mm	3.60 mm	2.90 mm	4.66 mm	3.72 mm	3.99 mm	3.19 mm	2.53 mm	2.33 mm	3.17 mm	3.23 mm		1.90 mm	1.40 mm	6.65 mm	4.80 mm	2.87 mm	1.53 mm
SUBFAMILY=Amaurobioidinae;TRIBE=Gayennini;GENUS=Tasata;SPECIES=Variolosa_male:author=unspecified,date=unspecified	7.32 mm	3.30 mm	2.63 mm	5.19 mm	4.20 mm	4.26 mm	3.27 mm	2.60 mm	2.37 mm	3.30 mm	3.36 mm		1.67 mm	1.30 mm	4.00 mm	2.00 mm	1.53 mm	0.73 mm
SUBFAMILY=Amaurobioidinae;TRIBE=Gayennini;GENUS=Tasata;SPECIES=Unipunctata_female:author=unspecified,date=unspecified		2.80 mm	2.45 mm	3.90 mm	3.50 mm	3.40 mm	3.10 mm	2.35 mm	2.1 mm	3.00 mm	3.40 mm
SUBFAMILY=Amaurobioidinae;TRIBE=Gayennini;GENUS=Tasata;SPECIES=Unipunctata_male:author=unspecified,date=unspecified		2.60 mm	2.25 mm	4.85 mm	2.25 mm	4.05 mm	3.60 mm	2.65 mm	2.40 mm	3.40 mm	3.70 mm
SUBFAMILY=Amaurobioidinae;TRIBE=Gayennini;GENUS=Tasata;SPECIES=Taim_female:author=unspecified,date=unspecified	7.58 mm	2.50 mm	1.87 mm	2.87 mm	2.50 mm	2.80 mm	2.43 mm	1.90 mm	1.83 mm	2.63 mm	2.93 mm	1.00 mm	1.27 mm	1.07 mm	5.45 mm	2.00 mm	2.40 mm	1.57 mm
SUBFAMILY=Amaurobioidinae;TRIBE=Gayennini;GENUS=Tasata;SPECIES=Taim_male:author=unspecified,date=unspecified	8.25 mm	2.90 mm	2.10 mm	4.99 mm	4.66 mm	4.52 mm	4.12 mm	3.07 mm	2.93 mm	4.12 mm	4.39 mm		1.50 mm	1.23 mm	5.60 mm	1.73 mm	2.23 mm	1.83 mm
SUBFAMILY=Amaurobioidinae;TRIBE=Gayennini;GENUS=Tasata;SPECIES=Chiloensis_female:author=unspecified,date=unspecified	7.71 mm	3.13 mm	2.43 mm	3.86 mm	2.93 mm	3.59 mm	2.67 mm	2.17 mm	1.83 mm	2.70 mm	2.50 mm	1.20 mm	1.57 mm	1.20 mm	4.52 mm	2.00 mm	2.07 mm	0.80 mm
SUBFAMILY=Amaurobioidinae;TRIBE=Gayennini;GENUS=Tasata;SPECIES=Chiloensis_male:author=unspecified,date=unspecified	7.71 mm	3.33 mm	2.60 mm	6.12 mm	4.92 mm	5.65 mm	4.26 mm	3.46 mm	2.60 mm	4.12 mm	3.46 mm		1.63 mm	1.27 mm	4.52 mm	1.85 mm	2.03 mm	0.67 mm
SUBFAMILY=Amaurobioidinae;TRIBE=Gayennini;GENUS=Tasata;SPECIES=Centralis_female:author=unspecified,date=unspecified	5.20 mm	1.93 mm	1.45 mm	1.97 mm	1.75 mm	1.57 mm	1.38 mm	1.03 mm	1.15 mm	1.62 mm	1.83 mm	0.70 mm	1.03 mm	0.85 mm	3.17 mm	2.27 mm	1.50 mm	0.53 mm
SUBFAMILY=Amaurobioidinae;TRIBE=Gayennini;GENUS=Tasata;SPECIES=Centralis_male:author=unspecified,date=unspecified	4.65 mm	2.13 mm	1.60 mm	2.97 mm	2.27 mm	1.87 mm	1.67 mm	1.22 mm	1.30 mm	2.43 mm	2.03 mm		1.13 mm	0.90 mm	2.17 mm	1.27 mm	1.10 mm	0.37 mm
SUBFAMILY=Amaurobioidinae;TRIBE=Gayennini;GENUS=Phidyle;SPECIES=Punctipes_female:author=unspecified,date=unspecified	6.65 mm	2.90 mm	2.23 mm	3.27 mm	2.53 mm	2.87 mm	1.97 mm	2.00 mm	1.87 mm	2.53 mm	2.73 mm	0.73 mm	1.50 mm	1.17 mm	4.25 mm	2.65 mm	1.67 mm	0.73 mm
SUBFAMILY=Amaurobioidinae;TRIBE=Gayennini;GENUS=Phidyle;SPECIES=Punctipes_male:author=unspecified,date=unspecified	5.05 mm	2.17 mm	1.73 mm	3.46 mm	2.73 mm	2.87 mm	2.33 mm	1.87 mm	1.80 mm	2.40 mm	2.53 mm		1.22 mm	0.97 mm	2.83 mm	1.83 mm	1.33 mm	0.42 mm
SUBFAMILY=Amaurobioidinae;TRIBE=Gayennini;GENUS=Monapia;SPECIES=fierro_female:author=unspecified,date=unspecified	6.00 mm	2.88 mm	2.10 mm	2.06 mm	1.72 mm	1.80 mm	1.60 mm	1.54 mm	1.58 mm	2.20 mm	2.56 mm	1.00 mm	1.50 mm
SUBFAMILY=Amaurobioidinae;TRIBE=Gayennini;GENUS=Monapia;SPECIES=fierro_male:author=unspecified,date=unspecified	5.41 mm	2.52 mm	1.90 mm	1.98 mm	1.70 mm	1.68 mm	1.48 mm	1.40 mm	1.40 mm	1.98 mm	2.20 mm				2.80 mm
SUBFAMILY=Amaurobioidinae;TRIBE=Gayennini;GENUS=Monapia;SPECIES=Carolina_female:author=unspecified,date=unspecified	6.38 mm	2.80 mm	2.00 mm	1.92 mm	1.58 mm	1.70 mm	1.44 mm	1.44 mm	1.48 mm	2.10 mm	2.40 mm	0.94 mm	1.50 mm		3.88 mm
SUBFAMILY=Amaurobioidinae;TRIBE=Gayennini;GENUS=Monapia;SPECIES=Carolina_male:author=unspecified,date=unspecified	5.32 mm	2.63 mm	2.03 mm	1.97 mm	1.70 mm	1.70 mm	1.50 mm	1.50 mm	1.50 mm	2.07 mm	2.47 mm		1.47 mm	1.10 mm	2.73 mm	1.63 mm	1.07 mm	0.43 mm
SUBFAMILY=Amaurobioidinae;TRIBE=Gayennini;GENUS=Monapia;SPECIES=angusta_female:author=unspecified,date=unspecified		2.50 mm	1.70 mm	3.40 mm	2.48 mm	2.26 mm	1.64 mm	1.28 mm	1.20 mm	3.32 mm	2.56 mm	1.30 mm	1.44 mm
SUBFAMILY=Amaurobioidinae;TRIBE=Gayennini;GENUS=Monapia;SPECIES=angusta_male:author=unspecified,date=unspecified	6.15 mm	2.17 mm	1.37 mm	3.86 mm	3.10 mm	2.53 mm	1.97 mm	1.35 mm	1.10 mm	3.59 mm	2.67 mm		1.25 mm	0.87 mm	2.40 mm	0.90 mm	0.80 mm	0.73 mm
SUBFAMILY=Amaurobioidinae;TRIBE=Gayennini;GENUS=Monapia;SPECIES=charrua_female:author=unspecified,date=unspecified	6.63 mm	2.52 mm	1.68 mm			2.16 mm	1.76 mm	1.40 mm	1.24 mm	2.72 mm	2.72 mm	0.90 mm	1.50 mm
SUBFAMILY=Amaurobioidinae;TRIBE=Gayennini;GENUS=Monapia;SPECIES=charrua_male:author=unspecified,date=unspecified	4.12 mm	1.98 mm	1.28 mm	2.40 mm	2.02 mm	1.80 mm	1.54 mm	1.18 mm	1.04 mm	2.06 mm	2.22 mm				2.30 mm
SUBFAMILY=Amaurobioidinae;TRIBE=Gayennini;GENUS=Monapia;SPECIES=tandil_female:author=unspecified,date=unspecified	7.45 mm	3.00 mm	2.30 mm	3.60 mm	1.70 mm	2.80 mm	1.38 mm	2.05 mm	0.86 mm	3.00 mm	1.30 mm		1.58 mm	1.18 mm	4.40 mm	2.40 mm	3.70 mm	0.60 mm
SUBFAMILY=Amaurobioidinae;TRIBE=Gayennini;GENUS=Monapia;SPECIES=tandil_male:author=unspecified,date=unspecified	5.60 mm	2.50 mm	1.80 mm	3.46 mm	3.03 mm	2.73 mm	2.30 mm	1.97 mm	1.70 mm	2.87 mm	2.97 mm				3.10 mm
SUBFAMILY=Amaurobioidinae;TRIBE=Gayennini;GENUS=Monapia;SPECIES=guenoana_female:author=unspecified,date=unspecified	6.95 mm	2.38 mm	1.46 mm	2.96 mm	1.54 mm	1.60 mm	1.04 mm	0.90 mm	0.68 mm	2.76 mm	2.08 mm	0.80 mm	1.38 mm
SUBFAMILY=Amaurobioidinae;TRIBE=Gayennini;GENUS=Monapia;SPECIES=guenoana_male:author=unspecified,date=unspecified	3.20 mm	1.80 mm	1.16 mm	2.84 mm	1.78 mm	1.54 mm	1.02 mm	0.80 mm	0.64 mm	2.48 mm	1.88 mm				2.08 mm
SUBFAMILY=Amaurobioidinae;TRIBE=Amaurobioidini;GENUS=Coptoprepes;SPECIES=ecotono_female:author=unspecified,date=unspecified		1.82 mm	1.29 mm	0.93 mm	0.80 mm	0.83 mm	0.78 mm	0.72 mm	0.86 mm	1.11 mm	1.31 mm		1.05 mm	0.76 mm	2.55 mm		1.19 mm	0.15 mm
SUBFAMILY=Amaurobioidinae;TRIBE=Amaurobioidini;GENUS=Coptoprepes;SPECIES=ecotono_male:author=unspecified,date=unspecified		1.86 mm	1.36 mm	1.06 mm	0.91 mm	0.92 mm	0.84 mm	0.64 mm	0.68 mm	1.17 mm	1.27 mm		1.05 mm	0.78 mm	2.20 mm		1.15 mm	0.18 mm
SUBFAMILY=Amaurobioidinae;TRIBE=Amaurobioidini;GENUS=Coptoprepes;SPECIES=bellavista_female:author=unspecified,date=unspecified		2.10 mm	1.37 mm	0.98 mm	0.85 mm	0.88 mm	0.82 mm	0.78 mm	0.90 mm	1.25 mm	1.42 mm		1.05 mm	0.83 mm	2.70 mm		1.32 mm	0.18 mm
SUBFAMILY=Amaurobioidinae;TRIBE=Amaurobioidini;GENUS=Coptoprepes;SPECIES=bellavista_male:author=unspecified,date=unspecified		2.07 mm	1.55 mm	1.43 mm	1.33 mm	1.20 mm	1.32 mm	0.92 mm	1.17 mm	1.28 mm	1.70 mm		1.13 mm	0.83 mm	2.17 mm		1.21 mm	0.24 mm
SUBFAMILY=Amaurobioidinae;TRIBE=Amaurobioidini;GENUS=Coptoprepes;SPECIES=casablanca_female:author=unspecified,date=unspecified		2.27 mm	0.82 mm	1.00 mm	0.92 mm	0.98 mm	0.87 mm	0.80 mm	1.02 mm	1.20 mm	1.50 mm		1.17 mm	0.90 mm	3.23 mm		1.55 mm	0.33 mm
SUBFAMILY=Amaurobioidinae;TRIBE=Amaurobioidini;GENUS=Coptoprepes;SPECIES=casablanca_male:author=unspecified,date=unspecified		2.10 mm	1.37 mm	1.17 mm	1.12 mm	1.02 mm	0.97 mm	0.82 mm	1.02 mm	1.17 mm	1.42 mm		1.07 mm	0.85 mm	2.43 mm		1.32 mm	0.20 mm
SUBFAMILY=Amaurobioidinae;TRIBE=Amaurobioidini;GENUS=Coptoprepes;SPECIES=contulmo_female:author=unspecified,date=unspecified
SUBFAMILY=Amaurobioidinae;TRIBE=Amaurobioidini;GENUS=Coptoprepes;SPECIES=contulmo_male:author=unspecified,date=unspecified		1.97 mm	1.33 mm	1.37 mm	1.25 mm	1.08 mm	1.07 mm	0.85 mm	1.07 mm	1.25 mm	1.52 mm		1.08 mm	0.82 mm	2.07 mm		1.16 mm	0.19 mm
SUBFAMILY=Amaurobioidinae;TRIBE=Amaurobioidini;GENUS=Coptoprepes;SPECIES=eden_female:author=unspecified,date=unspecified		3.03 mm	1.93 mm	1.49 mm	1.34 mm	1.41 mm	1.31 mm	1.24 mm	1.57 mm	1.80 mm	2.26 mm		1.51 mm	1.21 mm	3.79 mm		1.54 mm	0.39 mm
SUBFAMILY=Amaurobioidinae;TRIBE=Amaurobioidini;GENUS=Coptoprepes;SPECIES=eden_male:author=unspecified,date=unspecified
SUBFAMILY=Amaurobioidinae;TRIBE=Amaurobioidini;GENUS=Coptoprepes;SPECIES=recinto_female:author=unspecified,date=unspecified		2.05 mm	1.37 mm	1.65 mm	0.89 mm	0.93 mm	0.89 mm	0.8 mm	0.97 mm	1.22 mm	1.47 mm		1.15 mm	0.89 mm	3.40 mm		1.60 mm	0.33 mm
SUBFAMILY=Amaurobioidinae;TRIBE=Amaurobioidini;GENUS=Coptoprepes;SPECIES=recinto_male:author=unspecified,date=unspecified		1.92 mm	1.34 mm	1.24 mm	1.14 mm	1.05 mm	1.02 mm	0.81 mm	0.99 mm	1.18 mm	1.45 mm		1.08 mm	0.84 mm	2.22 mm		1.29 mm	0.11 mm
SUBFAMILY=Malenellinae;TRIBE=unknown;GENUS=Malenella;SPECIES=nana_female:author=unspecified,date=unspecified	4 mm	1.50 mm	1.23 mm	1.17 mm	1 mm	0.75 mm	0.72 mm	0.53 mm	0.67 mm	0.93 mm	0.90 mm
SUBFAMILY=Malenellinae;TRIBE=unknown;GENUS=Malenella;SPECIES=nana_male:author=unspecified,date=unspecified	3.60 mm	1.45 mm	1.08 mm	1.3 mm	1.08 mm	0.98 mm	0.68 mm	0.52 mm	0.67 mm	0.88 mm	0.85 mm
SUBFAMILY=Amaurobioidinae;TRIBE=Amaurobioidini;GENUS=Aysenia;SPECIES=barrigai_female:author=unspecified,date=unspecified		2.87 mm	1.67 mm	1.30 mm	0.80 mm	0.97 mm	0.83 mm	0.73 mm	0.70 mm	1.30 mm	0.98 mm	0.63 mm	1.48 mm	0.80 mm	3.99 mm		2.73 mm	0.30 mm
SUBFAMILY=Amaurobioidinae;TRIBE=Amaurobioidini;GENUS=Aysenia;SPECIES=barrigai_male:author=unspecified,date=unspecified		2.30 mm	1.30 mm	1.30 mm	1.25 mm	1.33 mm	1.18 mm	0.93 mm	1.00 mm	1.33 mm	1.28 mm		1.23 mm	0.75 mm	2.65 mm		1.25 mm	0.22 mm
SUBFAMILY=Amaurobioidinae;TRIBE=Amaurobioidini;GENUS=Aysenoides;SPECIES=nahuel_female:author=unspecified,date=unspecified		2.73 mm	1.33 mm	1.30 mm	1.17 mm	1.23 mm	1.13 mm	0.87 mm	0.93 mm	1.40 mm	1.23 mm		1.43 mm	0.80 mm	3.73 mm		1.80 mm	0.33 mm
SUBFAMILY=Amaurobioidinae;TRIBE=Amaurobioidini;GENUS=Aysenoides;SPECIES=nahuel_male:author=unspecified,date=unspecified		2.40 mm	1.53 mm	2.52 mm	2.30 mm	1.97 mm	1.67 mm	1.13 mm	1.17 mm	1.72 mm	1.60 mm		1.35 mm	0.80 mm	3.38 mm		1.75 mm	0.20 mm
SUBFAMILY=Anyphaeninae;TRIBE=Unknown.;GENUS=Wulfila;SPECIES=albus_male:author=unspecified,date=unspecified	3.13 mm	1.55 mm	1.12 mm			1.73 mm		0.96 mm		2.02 mm			0.92 mm	0.67 mm	1.87 mm	1.22 mm	0.74 mm	0.70 mm
SUBFAMILY=Amaurobioidinae;TRIBE=Amaurobioidini;GENUS=Aysenia;SPECIES=huayun_female:author=unspecified,date=unspecified		2.02 mm	1.08 mm	1.22 mm	1.02 mm	1.12 mm	0.94 mm	0.62 mm	0.60 mm	0.96 mm	0.80 mm	0.54 mm	1.04 mm	0.62 mm	4.12 mm		2.32 mm	0.48 mm
SUBFAMILY=Amaurobioidinae;TRIBE=Amaurobioidini;GENUS=Aysenia;SPECIES=huayun_male:author=unspecified,date=unspecified
SUBFAMILY=Amaurobioidinae;TRIBE=Amaurobioidini;GENUS=Aysenia;SPECIES=grismadoi_female:author=unspecified,date=unspecified
SUBFAMILY=Amaurobioidinae;TRIBE=Amaurobioidini;GENUS=Aysenia;SPECIES=grismadoi_male:author=unspecified,date=unspecified		1.68 mm	0.98 mm	1.58 mm	1.28 mm	1.16 mm	1.00 mm			1.16 mm	0.94 mm		0.88 mm	0.64 mm	2.28 mm		1.16 mm	0.30 mm
SUBFAMILY=Amaurobioidinae;TRIBE=Amaurobioidini;GENUS=Aysenia;SPECIES=izquierdoi_female:author=unspecified,date=unspecified		1.06 mm	0.64 mm	0.52 mm	0.44 mm	0.50 mm	0.40 mm			0.40 mm	0.30 mm	0.24 mm	0.56 mm	0.42 mm	1.78 mm		0.82 mm	0.22 mm
SUBFAMILY=Amaurobioidinae;TRIBE=Amaurobioidini;GENUS=Aysenia;SPECIES=izquierdoi_male:author=unspecified,date=unspecified		1.28 mm	0.82 mm	0.70 mm	0.55 mm	0.67 mm	0.52 mm	0.33 mm	0.32 mm	0.50 mm	0.35 mm		0.76 mm	0.40 mm	1.50 mm		0.52 mm	0.12 mm
SUBFAMILY=Amaurobioidinae;TRIBE=Gayennini;GENUS=Arachosia;SPECIES=Striata_female:author=unspecified,date=unspecified	5.30 mm	2.17 mm	1.60 mm	1.12 mm	0.97 mm	1.17 mm	1.00 mm	1.05 mm	1.05 mm	1.37 mm	1.63 mm				2.83 mm	1.67 mm	1.10 mm	0.80 mm
SUBFAMILY=Amaurobioidinae;TRIBE=Amaurobioidini;GENUS=Amaurobioides;SPECIES=Chilensis_female:author=unspecified,date=unspecified	8.68 mm	3.48 mm	2.22 mm	1.75 mm	1.70 mm	1.70 mm	1.62 mm	1.30 mm	1.40 mm	1.65 mm	1.65 mm		1.91 mm	1.11 mm			2.77 mm	0.43 mm
SUBFAMILY=Amaurobioidinae;TRIBE=Gayennini;GENUS=Philisca;SPECIES=atrata_female:author=unspecified,date=unspecified	5.59 mm	1.83 mm	1.27 mm	0.87 mm	0.67 mm	0.83 mm	0.63 mm	0.63 mm	0.70 mm	1.03 mm	0.93 mm		0.88 mm	0.75 mm	3.99 mm		2.03 mm	0.42 mm
SUBFAMILY=Amaurobioidinae;TRIBE=Gayennini;GENUS=Philisca;SPECIES=atrata_male:author=unspecified,date=unspecified	3.46 mm	1.53 mm	1.13 mm	1.03 mm	0.97 mm	1.00 mm	0.90 mm	0.67 mm	0.75 mm	1.03 mm	1.23 mm		0.83 mm	0.62 mm	1.70 mm		0.78 mm	0.23 mm
SUBFAMILY=Amaurobioidinae;TRIBE=Amaurobioidini;GENUS=Aysenia;SPECIES=paposo_female:author=unspecified,date=unspecified		1.97 mm	0.97 mm	0.83 mm	0.70 mm	0.83 mm	0.67 mm	0.50 mm	0.53 mm	0.87 mm	0.67 mm		0.93 mm	0.60 mm	2.67 mm		1.37 mm	0.17 mm
SUBFAMILY=Amaurobioidinae;TRIBE=Amaurobioidini;GENUS=Aysenia;SPECIES=paposo_male:author=unspecified,date=unspecified		1.93 mm	1.03 mm	1.23 mm	1.07 mm	1.07 mm	1.00 mm	0.60 mm	0.70 mm	1.13 mm	0.83 mm		0.93 mm	0.60 mm	2.33 mm		1.17 mm	0.30 mm
SUBFAMILY=Amaurobioidinae;TRIBE=Amaurobioidini;GENUS=Aysenoides;SPECIES=simoi_female:author=unspecified,date=unspecified		2.17 mm	1.20 mm	1.10 mm	1.03 mm	0.97 mm	0.90 mm	0.63 mm	0.70 mm	1.10 mm	0.87 mm		1.10 mm	0.70 mm	2.33 mm		1.00 mm	0.17 mm
SUBFAMILY=Amaurobioidinae;TRIBE=Amaurobioidini;GENUS=Aysenoides;SPECIES=simoi_male:author=unspecified,date=unspecified		1.83 mm	1.10 mm	1.80 mm	1.57 mm	1.30 mm	1.03 mm	0.73 mm	0.83 mm	1.20 mm	1.07 mm		1.00 mm	0.67 mm	2.67 mm		1.30 mm	0.23 mm
SUBFAMILY=Amaurobioidinae;TRIBE=Gayennini;GENUS=Arachosia;SPECIES=kapiipeoi_female:author=unspecified,date=unspecified	8.06 mm	3.36 mm	2.52 mm	2.17 mm	1.89 mm	2.10 mm	1.71 mm	1.68 mm	1.54 mm	2.80 mm	2.66 mm				5.18 mm	2.59 mm	1.68 mm	1.96 mm
SUBFAMILY=Amaurobioidinae;TRIBE=Gayennini;GENUS=Arachosia;SPECIES=kapiipeoi_male:author=unspecified,date=unspecified	6.76 mm	3.22 mm	2.59 mm	2.52 mm	2.17 mm	2.24 mm	1.89 mm	1.61 mm	1.61 mm	2.52 mm	2.52 mm				3.85 mm	1.96 mm	0.77 mm	1.40 mm
SUBFAMILY=Amaurobioidinae;TRIBE=Gayennini;GENUS=Arachosia;SPECIES=proseni_female:author=unspecified,date=unspecified	9.62 mm	3.25 mm	2.59 mm	2.17 mm	1.61 mm	2.17 mm	1.75 mm	2.03 mm	1.68 mm	2.94 mm	2.66 mm				6.72 mm	3.22 mm	2.62 mm	2.24 mm
SUBFAMILY=Amaurobioidinae;TRIBE=Gayennini;GENUS=Arachosia;SPECIES=proseni_male:author=unspecified,date=unspecified	7.15 mm	3.15 mm	2.73 mm	2.66 mm	2.24 mm	2.48 mm	2.17 mm	2.24 mm	1.89 mm	2.97 mm	3.08 mm				4.27 mm	2.10 mm	1.47 mm	2.05 mm
SUBFAMILY=Amaurobioidinae;TRIBE=Gayennini;GENUS=Oxysoma;SPECIES=macrocuspis_female:author=unspecified,date=unspecified	6.92 mm	2.83 mm	2.17 mm	2.63 mm	2.17 mm	2.23 mm	1.80 mm	1.57 mm	1.43 mm	2.23 mm	2.13 mm	1.10 mm	1.60 mm	1.17 mm	3.60 mm	1.03 mm	1.63 mm	0.70 mm
SUBFAMILY=Amaurobioidinae;TRIBE=Gayennini;GENUS=Oxysoma;SPECIES=macrocuspis_male:author=unspecified,date=unspecified	7.45 mm	3.13 mm	2.60 mm	5.20 mm	3.93 mm	3.93 mm	3.00 mm	2.27 mm	2.07 mm	3.00 mm	3.40 mm		1.73 mm	1.30 mm	4.20 mm	2.30 mm	2.03 mm	0.87 mm
SUBFAMILY=Amaurobioidinae;TRIBE=Gayennini;GENUS=Oxysoma;SPECIES=kuni_female:author=unspecified,date=unspecified	6.78 mm	2.77 mm	2.33 mm	3.20 mm	2.67 mm	2.73 mm	2.33 mm	1.87 mm	1.73 mm	2.67 mm	2.80 mm	1.17 mm	1.63 mm	1.20 mm	3.80 mm	2.17 mm	1.57 mm	0.90 mm
SUBFAMILY=Amaurobioidinae;TRIBE=Gayennini;GENUS=Oxysoma;SPECIES=kuni_male:author=unspecified,date=unspecified	5.67 mm	2.53 mm	2.23 mm	4.60 mm	4.47 mm	3.80 mm	3.53 mm	2.27 mm	2.07 mm	3.00 mm	3.47 mm		1.43 mm	1.10 mm	3.53 mm	1.63 mm	1.43 mm	0.53 mm
SUBFAMILY=Amaurobioidinae;TRIBE=Gayennini;GENUS=Oxysoma;SPECIES=losruiles_female:author=unspecified,date=unspecified	6.12 mm	2.47 mm	1.87 mm	2.40 mm	1.93 mm	2.00 mm	1.67 mm	1.47 mm	1.33 mm	1.87 mm	2.07 mm	1.03 mm	1.33 mm	1.10 mm	3.73 mm	2.33 mm	1.73 mm	0.70 mm
SUBFAMILY=Amaurobioidinae;TRIBE=Gayennini;GENUS=Oxysoma;SPECIES=losruiles_male:author=unspecified,date=unspecified	6.52 mm	2.70 mm	2.23 mm	3.40 mm	3.20 mm	2.80 mm	2.20 mm	2.07 mm	1.80 mm	2.40 mm	2.60 mm		1.40 mm	1.10 mm	3.73 mm	2.27 mm	1.97 mm	0.67 mm
