# Supplementary material for: Introducing Explorer of Taxon Concepts with a case study on spider measurement matrix building
Source: BMC Bioinformatics. 2016 Nov 17;17:471. doi: 10.1186/s12859-016-1352-7 (PMC5114841; doi:10.1186/s12859-016-1352-7)
Supplement: Additional file 4: — Term categorization. This text file shows how the terms were categorized in the Review step of ETC Text Capture in the experiment. (TXT 12 kb) [file 12859_2016_1352_MOESM4_ESM.txt]

architecture	lobated
architecture	procurved
architecture	rotated
architecture	sclerotized
architecture	sharper
architecture	unsclerotized
architecture	voluminous
architecture	advanced
architecture	colied
architecture	collapsed
architecture	decolorated
architecture	deteriorated
architecture	displaced
architecture	faded
architecture	fieldwide
architecture	narower
architecture	neat
architecture	park
architecture	projected
architecture	protruded
architecture	rectangle
architecture	reddishbrown
architecture	regenerated
architecture	reticulated
architecture	scopulated
architecture	sloped
architecture	stright
architecture	twofold
architecture	wrapped
architecture	yelow
character	colour
character	condition
architecture	ethanol
architecture	moulted
architecture	fertilization
structure	dorsolateral
structure	retrolateral
structure	abdominal
architecture	distanced
structure	front
structure	hind
structure	mesal
structure	paramedian
structure	prolateral
structure	promarginal
structure	underside
architecture	followed
architecture	hair_like
structure	2ba
structure	2bas
structure	ab
structure	abdomen
structure	accessory_bulbs
structure	adults
structure	al
structure	als
structure	ame
structure	ams
structure	angle
structure	angles
structure	anterior_posterior
structure	anterior_spinneret
structure	anterior_spinnerets
structure	apex
structure	apicals
structure	apophyse
structure	apophyses
structure	arcs
structure	areas
structure	articles
structure	axes
structure	axis
structure	ba
structure	bands
structure	bars
structure	bas
structure	basals
structure	border
structure	borders
structure	branch
structure	branches
structure	bristle
structure	bristles
structure	bulbs
structure	canal
structure	carinae
structure	cavities
structure	cavity
structure	chambers
structure	chelicerae
structure	chevrons
structure	co
structure	cone
structure	cones
structure	copulatory_openings
structure	corner
structure	corners
structure	cusp
structure	cusps
structure	cymbial_conductor
structure	denticles
structure	denticules
structure	depression
structure	depressions
structure	zone
structure	differences
structure	dorsum
structure	dot
structure	ducts
structure	edge
structure	edges
structure	embolous
structure	endite
structure	endites
structure	ends
structure	epiandrium
structure	epigastric_fold
structure	epigynal
structure	epigynal_folds
structure	extension
structure	extensions
structure	eyes
structure	females
structure	femora
structure	fig
structure	figs
structure	foldings
structure	furrows
structure	gnathocoxae
structure	hairs
structure	hindlegs
structure	holotype
structure	immatures
structure	indices
structure	individual
structure	individuals
structure	insertions
architecture	interdistance
architecture	interdistances
structure	lateral_lobes
structure	lateral_tracheae
structure	laterals
structure	leg_iii
structure	legs
structure	lf
structure	lines
structure	lobes
structure	lumen
structure	ma
structure	maculatipes
structure	males
structure	margins
structure	medians
structure	metatarsi
structure	mf
structure	middle_apical
structure	modification
structure	modifications
structure	molles
structure	moq
structure	mouthparts
structure	mp
structure	muscle
structure	muscles
structure	openings
structure	opistosoma
structure	palps
structure	palpus
structure	part
structure	parts
structure	patches
structure	patellae
structure	pattern
structure	piriform_gland_spigots
structure	pl
structure	plates
structure	pls
structure	pma
structure	pms
structure	portion
structure	portions
structure	posteriors
structure	pouch
structure	pouches
structure	processes
structure	projection
structure	projections
structure	prolateral_ventral
structure	prong
structure	prongs
structure	protuberance
structure	protuberances
structure	ps
structure	radii
structure	radius
structure	retromarginal
structure	retromarginals
structure	ridge
structure	ridges
structure	right
structure	row
structure	rows
structure	rta
structure	sclerites
structure	scopulae
structure	segments
structure	side
structure	sides
structure	specimen
structure	specimens
structure	spermathecae
structure	spine
structure	spinnerets
structure	spiracle_epigastrium
structure	spiracle_spinnerets
structure	splinters
structure	spot
structure	spurs
structure	strip
structure	tarsi
structure	teeth
structure	thoracic_groove
structure	tibiae
structure	tips
structure	triangles
structure	trichobothrium
structure	trochanters
structure	type
structure	types
structure	venter
structure	ventrals
structure	ventro_basal
structure	end
structure	hind_end
structure	i
structure	i_vi
structure	ii
structure	iii
structure	leg_i
structure	accesory
structure	ale
structure	ampullate
structure	anteriors
structure	ap
structure	apm
structure	apmf
structure	apodemes
structure	bennett
structure	blade
structure	bulge
structure	bundle
structure	cardiac
structure	cd
structure	cephalic
structure	clipeum
structure	clypeal
structure	concavity
structure	constriction
structure	copulatory
structure	coxae
structure	curvature
structure	curve
structure	ectal
structure	elevation
structure	embolar
structure	entrance
structure	epigastric
structure	epigynum
structure	expansion
structure	face
structure	faces
structure	femoral
structure	foreleg
structure	group
structure	guanine
structure	habitus
structure	iv
structure	lamina
structure	lap
structure	ledge
structure	membrane
structure	mound
structure	ocular
structure	pair
structure	pairs
structure	palpal
structure	peak
structure	ple
structure	pme
structure	ppma
structure	primare
structure	pulmonary
structure	region
structure	reservoir
structure	rest
structure	reticulum
structure	rpma
structure	sclerotization
structure	scutum
structure	section
structure	series
structure	spination
structure	sternal
structure	striae
architecture	subespherical
structure	tegular
structure	tibial
structure	uniforma
structure	walls
taxon_name	acanthoceto
taxon_name	accentifera_female
taxon_name	accentifera_male
taxon_name	acupicta_female
taxon_name	acupicta_male
taxon_name	africana_female
taxon_name	africana_male
taxon_name	albus_female
taxon_name	albus_male
taxon_name	alticola_female
taxon_name	alticola_male
taxon_name	amaurobioides
taxon_name	amaurobioidinae
taxon_name	amaurobioidini
taxon_name	ancha_female
taxon_name	ancha_male
taxon_name	angusta_female
taxon_name	angusta_male
taxon_name	anyphaeninae
taxon_name	approximata_female
taxon_name	approximata_male
taxon_name	arachosia
taxon_name	araiya
taxon_name	araucana_female
taxon_name	araucana_male
taxon_name	argentina_female
taxon_name	argentina_male
taxon_name	atrata_female
taxon_name	atrata_male
taxon_name	axyracrus
taxon_name	aysenia
taxon_name	aysenoides
taxon_name	backhauseni_female
taxon_name	backhauseni_male
taxon_name	barrigai_male
taxon_name	bellavista_female
taxon_name	bellavista_male
taxon_name	bergi_female
taxon_name	bergi_male
taxon_name	calilegua_female
taxon_name	calilegua_male
taxon_name	campanensis_female
taxon_name	campanensis_male
taxon_name	carolina_female
taxon_name	carolina_male
taxon_name	casablanca_female
taxon_name	casablanca_male
taxon_name	centralis_female
taxon_name	centralis_male
taxon_name	cerronegro_female
taxon_name	cerronegro_male
taxon_name	charrua_female
taxon_name	charrua_male
taxon_name	chilensis
taxon_name	chilensis_female
taxon_name	chiloensis_female
taxon_name	chiloensis_male
taxon_name	cinerea_female
taxon_name	cinerea_male
taxon_name	coccinea_female
taxon_name	coccinea_male
taxon_name	colecole_female
taxon_name	colecole_male
taxon_name	contulmo_female
taxon_name	contulmo_male
taxon_name	coptoprepes
taxon_name	cylindrica_female
taxon_name	cylindrica_male
taxon_name	doilu_female
taxon_name	doilu_male
taxon_name	ecotono_female
taxon_name	ecotono_male
taxon_name	eden_female
taxon_name	eden_male
taxon_name	elegans_female
taxon_name	elegans_male
taxon_name	elongata_female
taxon_name	elongata_male
taxon_name	enrollada_female
taxon_name	enrollada_male
taxon_name	fierro_female
taxon_name	fierro_male
taxon_name	flavopilosus_female
taxon_name	flavopilosus_male
taxon_name	gamakia
taxon_name	gayennini
taxon_name	gayenoides
taxon_name	grismadoi_female
taxon_name	grismadoi_male
taxon_name	guenoana_female
taxon_name	guenoana_male
taxon_name	hahni_female
taxon_name	hahni_male
taxon_name	hirsuta_female
taxon_name	hirsuta_male
taxon_name	honesta_female
taxon_name	honesta_male
taxon_name	horrendus_female
taxon_name	horrendus_male
taxon_name	huapi_female
taxon_name	huapi_male
taxon_name	huayun_female
taxon_name	huayun_male
taxon_name	ingens_female
taxon_name	ingens_male
taxon_name	itambezinho_female
taxon_name	itambezinho_male
taxon_name	izquierdoi_female
taxon_name	izquierdoi_male
taxon_name	josa
taxon_name	kapiipeoi_female
taxon_name	kapiipeoi_male
taxon_name	kuni_female
taxon_name	kuni_male
taxon_name	longiventre_female
taxon_name	longiventre_male
taxon_name	losruiles_female
taxon_name	losruiles_male
taxon_name	losvilos_female
taxon_name	losvilos_male
taxon_name	lutea_female
taxon_name	lutea_male
taxon_name	macrocuspis_female
taxon_name	macrocuspis_male
taxon_name	maculatipes_female
taxon_name	maculatipes_male
taxon_name	maculosa_female
taxon_name	maculosa_male
taxon_name	malenella
taxon_name	malenellinae
taxon_name	mandibularis_female
taxon_name	mandibularis_male
taxon_name	maritima_female
taxon_name	maritima_male
taxon_name	minima_female
taxon_name	minima_male
taxon_name	minuta_female
taxon_name	minuta_male
taxon_name	molles_female
taxon_name	molles_male
taxon_name	monapia
taxon_name	nahuelbuta_female
taxon_name	nahuelbuta_male
taxon_name	nahuel_male
taxon_name	nana_female
taxon_name	nana_male
taxon_name	negayan
taxon_name	nigrifrons_female
taxon_name	nigrifrons_male
taxon_name	ornata_female
taxon_name	ornata_male
taxon_name	oxysoma
taxon_name	paduana_female
taxon_name	paduana_male
taxon_name	pallida_female
taxon_name	pallida_male
taxon_name	paposo_female
taxon_name	paposo_male
taxon_name	parcepunctata_female
taxon_name	parcepunctata_male
taxon_name	parvus_female
taxon_name	parvus_male
taxon_name	pehuenche_female
taxon_name	pehuenche_male
taxon_name	personata_female
taxon_name	personata_male
taxon_name	phidyle
taxon_name	philisca
taxon_name	pichi_female
taxon_name	pichi_male
taxon_name	pizarroi_female
taxon_name	pizarroi_male
taxon_name	praesignis_female
taxon_name	praesignis_male
taxon_name	proseni_female
taxon_name	proseni_male
taxon_name	puconensis_female
taxon_name	puconensis_male
taxon_name	puma_female
taxon_name	puma_male
taxon_name	punctatum_female
taxon_name	punctatum_male
taxon_name	punctipes_female
taxon_name	punctipes_male
taxon_name	puno_female
taxon_name	puno_male
taxon_name	pusillus_female
taxon_name	pusillus_male
taxon_name	recinto_female
taxon_name	recinto_male
taxon_name	riveti_female
taxon_name	riveti_male
taxon_name	robinson_female
taxon_name	robinson_male
taxon_name	robusta_female
taxon_name	robusta_male
taxon_name	saccatum_female
taxon_name	saccatum_male
taxon_name	sanogasta
taxon_name	segestrioides_female
taxon_name	segestrioides_male
taxon_name	selknamia
taxon_name	simoi_female
taxon_name	simoi_male
taxon_name	striata_female
taxon_name	striata_male
taxon_name	taim_female
taxon_name	taim_male
taxon_name	tandil_female
taxon_name	tandil_male
taxon_name	tarapaca_female
taxon_name	tarapaca_male
taxon_name	tasata
taxon_name	tata_female
taxon_name	tata_male
taxon_name	tenuis_female
taxon_name	tenuis_male
taxon_name	terricola_female
taxon_name	terricola_male
taxon_name	tomopisthes
taxon_name	tridentata_female
taxon_name	tridentata_male
taxon_name	tucuman_female
taxon_name	tucuman_male
taxon_name	unipunctata_female
taxon_name	unipunctata_male
taxon_name	unknown
taxon_name	unknown.
taxon_name	valdiviensis_female
taxon_name	valdiviensis_male
taxon_name	variolosa_female
taxon_name	variolosa_male
taxon_name	varius_female
taxon_name	varius_male
taxon_name	viernes_female
taxon_name	viernes_male
taxon_name	wulfila
taxon_name	x-signata_female
taxon_name	x-signata_male
